# Supplementary material for: Bisphenol A Analogues Inhibit Human and Rat 11β-Hydroxysteroid Dehydrogenase 1 Depending on Its Lipophilicity
Source: Molecules. 2023 Jun 21;28(13):4894. doi: 10.3390/molecules28134894 (PMC10343216; doi:10.3390/molecules28134894)
Supplement: Supplementary file 1 [file molecules-28-04894-s001.zip]

Archive with 1 entries (1 files):
- molecules-2421234-supplementary.pdf
